# Supplementary material for: Efficacy of Oncolytic Herpes Simplex Virus T-VEC Combined with BET Inhibitors as an Innovative Therapy Approach for NUT Carcinoma
Source: Cancers (Basel). 2022 Jun 2;14(11):2761. doi: 10.3390/cancers14112761 (PMC9179288; doi:10.3390/cancers14112761)
Supplement: Supplementary file 1 [file cancers-14-02761-s001.zip]

Archive with 1 entries (1 files):
- cancers-1744095-supplementary.pdf
